# Supplementary material for: BAP31 Modulates Mitochondrial Homeostasis Through PINK1/Parkin Pathway in MPTP Parkinsonism Mouse Models
Source: Cells. 2026 Jan 12;15(2):137. doi: 10.3390/cells15020137 (PMC12839962; doi:10.3390/cells15020137)
Supplement: Supplementary file 1 [file cells-15-00137-s001.zip]

Archive with 1 entries (1 files):
- cells-4053188-supplementary.pdf
